# Supplementary material for: Adaptive expression responses in the Pol-γ null strain of S. pombe depleted of mitochondrial genome
Source: BMC Genomics. 2007 Sep 15;8:323. doi: 10.1186/1471-2164-8-323 (PMC2045682; doi:10.1186/1471-2164-8-323)
Supplement: Additional file 1 — List of the up- and down-regulated genes. The table contained: (A) the list of up-regulated genes observed in all of the pog1Δ, ptp1-1, and ptp2-1 strains and (B) the list of down-regulated genes observed in any one of the pog1Δ, ptp1-1, and ptp2-1 strains. [file 1471-2164-8-323-S1.xls]

## Sheet: Supplemental table 1
Additional file 1. List of up and down regulated genes
A. Intersection of up-regulated genes in pog1D, ptp1-1, and ptp2-1 strains
Gene Name
SPAC1006.01|psp3
SPAC1296.03c|sxa2
SPAC17G6.13|slt1
SPAC186.01
SPAC186.05c
SPAC19G12.09
SPAC19G12.10c|cpy1
SPAC19G12.15c|tpp1
SPAC20G4.03c|hri1
SPAC22F8.05
SPAC22H10.13|zym1
SPAC22H12.01c
SPAC23A1.14c
SPAC23C11.06c
SPAC23G3.02c|sib1
SPAC23G3.03|sib2
SPAC26F1.04c|etr1
SPAC26F1.07
SPAC26H5.08c|bgl2
SPAC27D7.09c
SPAC27D7.10c
SPAC27D7.11c
SPAC2C4.06c
SPAC328.03|tps1
SPAC3A11.10c
SPAC3C7.14c|obr1
SPAC4A8.04|isp6
SPAC4F10.20|grx1
SPAC4H3.03c
SPAC513.07
SPAC637.03
SPAC6C3.02c
SPAC6G10.03c
SPAC869.02c
SPAC977.14c
SPAC9E9.11|plr1
SPACUNK4.16c
SPAP8A3.04c|hsp9
SPAPB24D3.07c
SPAPB24D3.08c
SPAPJ691.02
SPBC106.02c
SPBC119.03
SPBC1271.05c
SPBC12C2.04
SPBC1604.01
SPBC16A3.02c
SPBC16D10.08c
SPBC16E9.16c
SPBC1773.06c
SPBC19C7.04c
SPBC1E8.05
SPBC215.05|gpd1
SPBC215.11c
SPBC28F2.06c|mdm12
SPBC29A10.08
SPBC2A9.02
SPBC2D10.05|exg3
SPBC30D10.14
SPBC354.12|gpd3
SPBC365.12c|ish1
SPBC3E7.02c|hsp16
SPBC4F6.17c
SPBC56F2.06
SPBC660.06
SPBC660.07|ntp1
SPBC725.03
SPBC725.10
SPBC776.02c|dis2
SPBC800.14c
SPBPB2B2.05
SPCC1235.01
SPCC1442.07c
SPCC1742.01
SPCC188.09c
SPCC18B5.02c
SPCC1906.04|wtf20
SPCC191.01
SPCC191.11|inv1
SPCC338.12
SPCC338.18
SPCC663.03|pmd1
SPCC663.06c
SPCC663.08c
SPCC757.12
SPCC830.07c|psi1
SPCC965.07c|gst2
B. Union of down-regulated genes in pog1D, ptp1-1, or ptp2-1 strain
Gene Name
grp17(SPBPB10D8.04c,SPBPB10D8.05c,SPBPB10D8.06c,SPBPB10D8.07c)
grp24(SPBC23G7.09|matmc,SPBC1711.02|matmc)
SPAC1039.01
SPAC110.01
SPAC1142.05|ctr5
SPAC11D3.02c
SPAC11D3.17
SPAC12G12.02
SPAC139.02c|oac1
SPAC140.01|sdh2
SPAC144.01
SPAC1486.09
SPAC1556.02c|sdh1
SPAC1556.05c
SPAC16E8.06c|nop12
SPAC1782.07|qcr8
SPAC17G8.06c
SPAC17H9.05|ebp2
SPAC19G12.05
SPAC19G12.08
SPAC1B2.04|cox6
SPAC1B3.16c|vht1
SPAC1B9.03c
SPAC1F12.03c
SPAC212.11
SPAC21E11.04|ppr1
SPAC222.06
SPAC227.17c
SPAC22F8.09|rrp16
SPAC23C4.06c
SPAC23D3.04c|gpd2
SPAC24B11.13|hem3
SPAC2E1P3.05c
SPAC30C2.02|mmd1
SPAC31G5.04
SPAC328.09
SPAC3A11.07
SPAC3F10.18c|rpl4102
SPAC3G6.05
SPAC4G9.10|arg3
SPAC4G9.20c
SPAC513.03|mfm2
SPAC56F8.15
SPAC5H10.03
SPAC5H10.07
SPAC5H10.12c
SPAC607.02c
SPAC637.13c
SPAC694.04c
SPAC750.08c
SPAC7D4.15c
SPAC821.09|eng1
SPAC823.04
SPAC869.06c
SPAC8C9.10c
SPAC8F11.04
SPAPB15E9.01c
SPAPB1E7.07
SPBC106.15|idi1
SPBC119.10
SPBC11B10.02c|his3
SPBC11G11.05|rpa34
SPBC1271.07c
SPBC1271.08c
SPBC1347.11
SPBC1348.13
SPBC13A2.04c
SPBC14C8.04
SPBC14F5.06
SPBC1604.07|atp4
SPBC1677.03c
SPBC1683.10c
SPBC16C6.08c|qcr6
SPBC16D10.01c
SPBC16H5.06|rip1
SPBC1703.13c
SPBC1734.01c
SPBC1734.05c|spf31
SPBC17D1.06
SPBC19C2.03|rpc10
SPBC1A4.02c|leu1
SPBC215.06c
SPBC215.08c|arg4
SPBC21C3.08c
SPBC23G7.07c
SPBC26H8.06|grx5
SPBC29A10.13|atp7
SPBC29A3.18|cyt1
SPBC29A3.21
SPBC2D10.19c
SPBC2G2.04c|mmf1
SPBC2G2.05|rpl1603
SPBC359.02|alr1
SPBC359.03c
SPBC359.04c
SPBC36.03c
SPBC36.10
SPBC365.04c
SPBC365.11
SPBC365.16
SPBC3E7.07c
SPBC428.02c|eca39
SPBC428.04
SPBC428.05c
SPBC56F2.09c|arg5
SPBC725.15|ura5
SPBC887.17
SPBC8E4.03
SPBP23A10.15c|qcr1
SPBP26C9.03c
SPBP4G3.02|pho1
SPBP8B7.05c
SPBPB10D8.01
SPBPB10D8.02c
SPBPB7E8.01
SPBPJ4664.02
SPCC1235.02|bio2
SPCC1235.11
SPCC1259.09c
SPCC132.04c
SPCC1393.08
SPCC1393.10|ctr4
SPCC1672.03c
SPCC1682.01|qcr9
SPCC1739.09c|cox13
SPCC18.12c
SPCC24B10.22
SPCC297.04c|set7
SPCC330.07c
SPCC338.10c|cox5
SPCC338.11c|rrg1
SPCC364.07
SPCC4G3.16
SPCC4G3.17
SPCC613.01
SPCC70.02c
SPCC70.08c
SPCC757.09c|rnc1
SPCC777.09c|arg1
SPCC794.07
SPCP20C8.02c
SPCPB1C11.03
