# Supplementary material for: Adaptive expression responses in the Pol-γ null strain of S. pombe depleted of mitochondrial genome
Source: BMC Genomics. 2007 Sep 15;8:323. doi: 10.1186/1471-2164-8-323 (PMC2045682; doi:10.1186/1471-2164-8-323)
Supplement: Additional file 2 — List of RT-PCR primer sequences. The table contained nucleotide sequences of primers used in the RT-qPCR assays for comparing copy numbers of mtDNA with genomic DNA. [file 1471-2164-8-323-S2.xls]

## Sheet: Additional file 2
Additioan file 2. List of RT-PCR primer sequences
A. Nuclear DNA-specific primer pairs
Primer ID	Primer sequence (L)	Primer sequence (R)
SPCC622.09|htb1_4	CAACAAGAAGTCCACTATTTCTTCC	ACTCATCAGCTGACTAAAAGACGAT
SPCC622.09|htb1_5	CTTGGTTAATCTTCTTCCCTTGTG	ATGGAGTGTGAGAAGTGTCTGTATG
SPCC622.09|htb1_6	GGATTTGTTGTAGCAAGTCGAGTAT	ATGATAGCCACAACGTCTTGTATG
SPAC3F10.15c|spo12_1	TCGGCTCTAAGAAGGTATCTGTATC	AGTACCAGATCTGCCTGAGTAGTTG
SPAC3F10.15c|spo12_2	ATCCTCCACCTAACTATCCAAATTC	CTGACTTTCAGCTGACAACGTATT
SPAC3F10.15c|spo12_3	ACATGGCGGTAACAGTAAAAGTAAG	GTACAAATACTGATGCGCTATGGAT
SPAC3F10.15c|spo12_4	CATTGAATGTTGCTAGTCCTACTGA	GTCTGGACGCTTTGTAGTGTATTTT
SPAC3F10.15c|spo12_5	TTTGACAGAAGTGGGTATGACAGTA	CCATGCATTGTAGAACCTGTTACTT
SPAC821.08c|slp1_1	CGTGAGGGTTCAGGATACCTATTA	ACACGCTACCTTACTAAACAACTGG
SPAC821.08c|slp1_2	GGCTGGTCCTATATTGTTTGTCTTA	GGATAAAAGAATGAGTCGAGTGCTA
SPAC821.08c|slp1_3	GCTAAACGACGCTTTAACACTACTC	CACTATCAGCATTCCAAACATACAC
SPAC821.08c|slp1_4	CATCAAGCTAGAGTTGGTTGTCTCT	AACCACAGACTTCACTAGAGTGTCC
SPAC821.08c|slp1_5	GGTAGTCAGGTCACTTCACTGATTT	GGTATCATGTGCAGGAATATCAACT
SPBC4F6.12_1	GAAGATTATCTCTGTCTTCCGCTAA	AATTACGATCACACTGTACCACACA
SPBC4F6.12_2	CAGACTCACGGGTCTACATATTTTT	TAACTACCCCATTATGCTTTGTCAG
SPBC4F6.12_3	TTCCTTCCTTATCCTTCTCTTCCTA	TCAACTATCAGGACACTAATCAACG
SPBC4F6.12_4	GAAGACTCCTGAATCTCCTTTGTC	TCGAAAGTAGAAGTAGAAGCAGAGG
SPBC4F6.12_5	CCAGTTCTTTATAGAGGCAATTCTG	GTGCTCTAAGTTCTGGGAACAAGTA
SPBC4F6.12_6	ATATACCCTGTATTTACCGTGACGA	GTCCAACATTGGCTATGATATTCAC
SPAC1006.08|etd1_1	GTGTTAGTGTTTGCTGAGAAAGGAT	AAGTAATCACAGAACAGCTACACGA
SPAC1006.08|etd1_2	ACTGTCCAGTCGTACTTTTGTAAGG	GTGATGCAACCTTTAATCTCACAGT
SPAC1006.08|etd1_3	CAGTGGCTTTGAATCTTTGTAGAGT	AAAGATGGAATGCTAGCAGAGATAG
SPAC1006.08|etd1_4	GACAGTACGTCGTTGTCTCACTTTA	CCATTAACTGAAGGTAGTTCAGCAC
SPAC1006.08|etd1_5	TTACGAGATCCATCAAAGGTAAGAC	CCTCTCCTAAAATCTCTGAGTCCTT
SPAC6G10.12c|ace2_1	CAAGACAAAATCTACTCCAAGTCGT	CATTAACCAAGTAGCGAGAACGTAT
SPAC6G10.12c|ace2_2	GCTCTATTGTGTGGTATTGAACCTT	ATATACAAGAAACCCTTCCTCGGTA
SPAC6G10.12c|ace2_3	CATCGTTCTCTCCTTGATTTCTCTA	TGATTACAAGCTGGACTCTCTTCTT
SPAC6G10.12c|ace2_4	AAGAAGAGAGTCCAGCTTGTAATCA	CTTGAAAGTTCTGAAGATGAGAAGG
SPAC6G10.12c|ace2_5	GTTATCATCACCTGCTGAATACGTT	CAAGGTTCAGGTTTCTTGGTAACTA
SPAC6G10.12c|ace2_6	TATAACGACTCGGTAAATGCTACCT	CTTCAGGATCCTACATAGAAAACCA
SPBC1105.05|exg1_1	CTACCTCGGTTAATTGGACTTTGTA	TCTTCAGGATCCTACATAGAAAACC
SPBC1105.05|exg1_2	CCATTAGGTTAGCCAATTAAGGAGT	CTGGGCATGAGTATCTTTTATACCA
SPBC1105.05|exg1_3	GTGTGGAACTGTTTTTGTACTTCCT	TCTAAGAGAAAAGCAAGTGAGTGTG
SPBC1105.05|exg1_4	CTTCTCAAGACAGCATTTTCCTATG	GAGGATTCGACATACTGCTAAATTG
SPBC1105.05|exg1_5	GAAGGAGTTGACTCTTCGACATTTA	GTTTTAGCAGTCCAGTAAATCCAAC
SPBC1105.05|exg1_6	CCTCAACCTTTCACTGATAGACAAT	AGTAGATGATAAATGCAAGGACAGG
SPBC27.04_1	TCATCAACAACAAGATCTACTCTGG	CTAGATATTGGCATAACCAGCAACT
SPBC27.04_2	CAATATCTAGTTTCCACTGCGTACA	CGACTAGGTGCTGTGTTTAACAACT
SPBC27.04_3	GTCGATAAATAACAAACAGCAGAGC	AAAGCACCTAAGCCAACCTATTATC
SPBC27.04_4	GGGTTTCATGGATGTTTAAGTACAG	GAACTGCTAGCCTTTCCTACATACA
SPBC27.04_5	GCAAGTTCGTCACTTAGAGCTTATT	ATTACTCTTCTCTGGCGTATCATTG
SPBC27.04_6	GTGCCCAGTGTTCAGTATATCTTTC	ATGAGAAATCTGAGACAACAGATCC
SPAPB1E7.04c_1	GACCTACCTTTCACCAAACTTCATA	GTACGACGACCAAAGTAGTGGTATT
SPAPB1E7.04c_2	TCTCCCTTACCTAGGCTGTTTATTT	AGCTCGGTGTGTCCTTATATTACAG
SPAPB1E7.04c_3	AACAAAGGTACTAACACCGCCTATT	CTCAGAAATCGCCTTTGTAAGAGTA
SPAPB1E7.04c_4	TTATATCTCTGCTGCTCCTACTTGC	AAAAGTGCTATTACGACTTCCACTG
SPAPB1E7.04c_5	GATTCATCTCAAGGACTGGAATCTA	TTGGTTCATCACTCACAGAAGTTAC
SPAC16A10.04|rho4_1	CGGTAGGAATGATCTATGTTTTCC	CTTCGTGTAACCGTACTCTTCAACT
SPAC16A10.04|rho4_2	TGGTACTTCAAGGCCAAGTAGAATA	AGGCTAGTCTAACACCTCATCGTTA
SPAC16A10.04|rho4_3	TCTCAGCTGGTAAGCAAACATTAAC	ACCACAAGTTTCTTTGAAGTCTCTG
SPAC16A10.04|rho4_4	GAGATATGTGCCTACAGTGTTTGAA	TAACGTTGCTATTCGGGTAACTTAG
SPAC16A10.04|rho4_5	AATAACGTTACGGAGAAGGTATGTG	GAACTTCAGGATACCACTGAAAGAA
SPAC16A10.04|rho4_6	TGACTGGTTCGATAAAGGAAGAGTA	CTCATTTCTGTCTCCGTTTGTTTAG
SPAC11E3.13c_1	ATGTAAACCAAGTCTTATGCTACCG	GTTATGAGTTGCAGTCAGAATGTTG
SPAC11E3.13c_2	CCGCTTCTTCTTTTCTTCTTTACTC	TGGTAGTTACAGTGGATCGTAAACA
SPAC11E3.13c_3	CCTCGAACTGAACCTATATCTGCTA	GGACGTAAAAACGCTCATTAGTATC
SPAC11E3.13c_4	GATAATTCTGCTAATCACGACGAGT	CGATGGTAGCAAAGATACCTTGTAA
SPAC11E3.13c_5	GGTATGAACATGTATGAATGGTGTG	TACCATCGGATTCCTTAGTAACATC
B. MtDNA-specific primer pairs
Primer ID	Primer sequence (L)	Primer sequence (R)
mtDNA_L1_456	tagtgaagagtaccgtaagggaaag	aatctgttcatggtaagatcgtcag
mtDNA_L2_884	tagttagacaattggcgataaggtc	cgtactccttagataatggctgttt
mtDNA_L3_1493	gcaaattagctctgttacttcggta	gttaaccataggacattgagcagac
mtDNA_L4_1666	gttttacggaacccaggataaatag	tctagctgagggaacactgtatctt
mtDNA_L5_2442	agacaggatggttcctatctactga	tggctttactaccgtgctacttaat
mtDNA_L6_2888	cttttaagcgataggataagggttc	gtgagactcgaactcacaaggttat
mtDNA_L7_3075	tggtagagcaagtcactgttaatga	agatagcgttataaccgagctaaca
mtDNA_L8_3839	tagatcgcgaaagagattagatacc	tattgcttaccgtcttcactaaacc
mtDNA_L9_4082	catggctgtctttagttaatctcgt	tatatcacgtctatagccctttcca
mtDNA_L10_4972	ggtatctgggataattggatctgta	taagtataccatgtgctgagattgc
mtDNA_L11_5075	gcaatctcagcacatggtatactta	ttagagcaggaggtagtaaccagaa
mtDNA_L12_5504	ggagtgtgtttaatgaagaggttct	aaccatcaccatcagtaaatcctac
mtDNA_L13_6062	gaagcagaagggagcttttatttac	gaactctgaaatctgagcaagtagg
mtDNA_L14_6533	tggtccagctattgatctagctatt	ccacctgctaaaactggtaaagtaa
mtDNA_L15_7006	ataagggaacctcagagactttacg	ccatcaccatcaattaaacctg
mtDNA_L16_7950	cggtgttgttagtcacattattcct	tgcagcactgaaataagctctagta
mtDNA_L17_8008	ggtatgctttgggctatgttaagta	tgcagcactgaaataagctctagta
mtDNA_L18_8728	tggttactacattcaccagtacacg	aattatccttcaatctccctctcc
mtDNA_L19_9325	ccaccagtaggaatagcagataaaa	tgagcataagttaaactagcaccag
mtDNA_L20_9759	gggtagctaaggcttacttcaattt	cttacaaggtacgcactctaccaat
mtDNA_L21_10418	tgcaaatggtgctagtttcttc	tagtaataacagttgcaccccaga
mtDNA_L22_10925	aatacacttaggtagctggggaaac	ggcaatacagctctaaccgtatcta
mtDNA_L23_11199	ggaaaacctacgtctatcatctcaa	ggaagactttaatgtagctgatcca
mtDNA_L24_11655	ccggatactttagatggaatgtcta	aactaatttgtctcgaggactacca
mtDNA_L25_12207	gattacaaaggtccaatagctcgta	catcagcgtatcgaacatacattag
mtDNA_L26_12900	tttggtcctgacctttctatctatg	agttagccattgataagtgagaagc
mtDNA_L27_13116	gtggaaatgcatcatgttagacag	atacggctctccactacatttaaga
mtDNA_L28_13751	cggtgctattgctacaatcttctat	gtaaagggggaagagattatcgtt
mtDNA_L29_14186	agtattgaagctgctgagatattgg	gtctgccaattgacttatatctgct
mtDNA_L30_14573	tctttgatctgttagggaagtatgc	ttatcctacagatggaaggattcg
mtDNA_L31_15030	gctatttcccattcatttggag	ggagtaggagtaccagaaggtaagaa
mtDNA_L32_15674	gtattggttcatgtacttgctttgg	ctgaagtcaaatttcagggacttac
mtDNA_L33_16254	agagctcttcctatttcaactcctt	acctttccatccttttggtaca
mtDNA_L34_17273	ttggttttaagaggtgagttgtagc	aaagatgagagaggggattttactc
mtDNA_L35_17924	cagttcgacctcacttattctcaat	gtggtgcaaacacaatattctaacc
mtDNA_L36_18262	aaagaaacccaagagggtaagtcta	ccattagacaatagagccaactagg
mtDNA_L37_18989	ggtaccagaagaagatttagaagaagg	caactatggataacatcaccacttg
mtDNA_L38_19088	aagtggtgatgttatccatagttgg	agatacaccttgaacaacaataggc
